# Supplementary material for: Coupled Impact of Anthocyanin and Mineral Concentrations in Cranberry Juice on Gut Microbiota and Function Modulation: A First Demonstration
Source: Molecules. 2025 Oct 4;30(19):3986. doi: 10.3390/molecules30193986 (PMC12526315; doi:10.3390/molecules30193986)
Supplement: Supplementary file 1 [file molecules-30-03986-s001.zip]

Archive with 1 entries (1 files):
- molecules-3754569-supplementary.pdf
